# Supplementary material for: Placement of Spongiphora lewisi de Bormans, 1903, an enigmatic earwig species of Spongiphoridae (Insecta, Dermaptera), as revealed by integrative taxonomy
Source: Zookeys. 2026 Apr 2;1275:311–31. doi: 10.3897/zookeys.1275.182541 (PMC13066930; doi:10.3897/zookeys.1275.182541)
Supplement: XML Treatment for Spongovostox lewisi [file zookeys.1275.182541-treatment1.xml]

<!DOCTYPE tp:taxon-treatment
  PUBLIC "-//TaxonX//DTD Taxonomic Treatment Publishing DTD v0 20100105//EN" "tax-treatment-NSO.dtd">
<tp:taxon-treatment xmlns:tp="http://www.plazi.org/taxpub"><tp:treatment-meta><kwd-group><label>Taxon classification</label><kwd>
                  <named-content content-type="kingdom">animalia</named-content>
                </kwd><kwd>
                  <named-content content-type="order">Dermaptera</named-content>
                </kwd><kwd>
                  <named-content content-type="family">Spongiphoridae</named-content>
                </kwd></kwd-group><mixed-citation publication-type="journal"><person-group><name><surname>Kamimura</surname><given-names>Yoshitaka</given-names></name><name><surname>Gusti</surname><given-names>Meliana</given-names></name></person-group><article-title>Placement of <italic><tp:taxon-name><tp:taxon-name-part taxon-name-part-type="genus" reg="Spongiphora">Spongiphora</tp:taxon-name-part> <tp:taxon-name-part taxon-name-part-type="species" reg="lewisi">lewisi</tp:taxon-name-part></tp:taxon-name></italic> de Bormans, 1903, an enigmatic earwig species of <tp:taxon-name><tp:taxon-name-part taxon-name-part-type="family" reg="Spongiphoridae">Spongiphoridae</tp:taxon-name-part></tp:taxon-name> (<tp:taxon-name><tp:taxon-name-part taxon-name-part-type="class" reg="Insecta">Insecta</tp:taxon-name-part></tp:taxon-name>, <tp:taxon-name><tp:taxon-name-part taxon-name-part-type="order" reg="Dermaptera">Dermaptera</tp:taxon-name-part></tp:taxon-name>), as revealed by integrative taxonomy</article-title><source>Zookeys</source><day>02</day><month>04</month><year>2026</year><volume>1275</volume><fpage>311</fpage><lpage>331</lpage><pub-id pub-id-type="doi">10.3897/zookeys.1275.182541</pub-id></mixed-citation></tp:treatment-meta><tp:nomenclature><tp:taxon-name><object-id xmlns:xlink="http://www.w3.org/1999/xlink" content-type="arpha" xlink:type="simple">F290E6D4-B614-5102-AF81-08541A12C193</object-id>
                        		<tp:taxon-name-part taxon-name-part-type="genus" reg="Spongovostox">Spongovostox</tp:taxon-name-part> <tp:taxon-name-part taxon-name-part-type="species" reg="lewisi">lewisi</tp:taxon-name-part>
                        	</tp:taxon-name><tp:taxon-authority>(de Bormans, 1903)</tp:taxon-authority><tp:nomenclature-citation-list><tp:nomenclature-citation><tp:taxon-name><tp:taxon-name-part taxon-name-part-type="genus" reg="Spongiphora">Spongiphora</tp:taxon-name-part> <tp:taxon-name-part taxon-name-part-type="species" reg="lewisi">lewisi</tp:taxon-name-part></tp:taxon-name><comment> de Bormans, 1903: in <xref ref-type="bibr" rid="B16">Burr (1903)</xref>: 234 (♂ holotype: now in Natural History Museum, London); type locality: Hako, Japan (see <xref ref-type="bibr" rid="B66">Nishikawa 2009</xref> for discussion on the type locality).</comment></tp:nomenclature-citation><tp:nomenclature-citation><tp:taxon-name><tp:taxon-name-part taxon-name-part-type="genus" reg="Labidurodes">Labidurodes</tp:taxon-name-part> <tp:taxon-name-part taxon-name-part-type="species" reg="singularis">singularis</tp:taxon-name-part></tp:taxon-name><comment> Shiraki, 1906: 8 (type ♂, ♀: ♂ type now in National Taiwan University); type locality: Sapporo, Hokkaido, Japan (synonymized with <tp:taxon-name><tp:taxon-name-part taxon-name-part-type="genus" reg="Nesogaster">Nesogaster</tp:taxon-name-part> <tp:taxon-name-part taxon-name-part-type="species" reg="lewisi">lewisi</tp:taxon-name-part></tp:taxon-name> by <xref ref-type="bibr" rid="B70">Ōkuni 1913</xref>: 184 and also by <xref ref-type="bibr" rid="B103">Steinmann 1989b</xref>: 406).</comment></tp:nomenclature-citation><tp:nomenclature-citation><tp:taxon-name><tp:taxon-name-part taxon-name-part-type="genus" reg="Labidurodes">Labidurodes</tp:taxon-name-part> <tp:taxon-name-part taxon-name-part-type="species" reg="nigritus">nigritus</tp:taxon-name-part></tp:taxon-name><comment> Shiraki, 1907: 91, fig. 1 (type ♂, ♀: ♂ type now in National Taiwan University); type locality: Jozankei, Hokkaido, Japan (synonymized with <tp:taxon-name><tp:taxon-name-part taxon-name-part-type="genus" reg="Nesogaster">Nesogaster</tp:taxon-name-part> <tp:taxon-name-part taxon-name-part-type="species" reg="lewisi">lewisi</tp:taxon-name-part></tp:taxon-name> by Sakai, 1990: 184, with wrong spelling <tp:taxon-name><tp:taxon-name-part taxon-name-part-type="genus" reg="Nesogaster"/><tp:taxon-name-part taxon-name-part-type="species">nigrita</tp:taxon-name-part></tp:taxon-name>).</comment></tp:nomenclature-citation><tp:nomenclature-citation><tp:taxon-name>
                    <tp:taxon-name-part taxon-name-part-type="genus" reg="Labidurodes">Labidurodes</tp:taxon-name-part>
                  </tp:taxon-name><comment> ? <tp:taxon-name><tp:taxon-name-part taxon-name-part-type="genus" reg="Labidurodes"/><tp:taxon-name-part taxon-name-part-type="species">singularis</tp:taxon-name-part></tp:taxon-name>: <xref ref-type="bibr" rid="B20">Burr 1911b</xref>: 32.</comment></tp:nomenclature-citation><tp:nomenclature-citation><tp:taxon-name>
                    <tp:taxon-name-part taxon-name-part-type="genus" reg="Labidurodes">Labidurodes</tp:taxon-name-part>
                  </tp:taxon-name><comment> ? <tp:taxon-name><tp:taxon-name-part taxon-name-part-type="genus" reg="Labidurodes"/><tp:taxon-name-part taxon-name-part-type="species">nigritus</tp:taxon-name-part></tp:taxon-name>: <xref ref-type="bibr" rid="B20">Burr 1911b</xref>: 32.</comment></tp:nomenclature-citation><tp:nomenclature-citation><tp:taxon-name>
                    <tp:taxon-name-part taxon-name-part-type="genus" reg="Spongovostox">Spongovostox</tp:taxon-name-part>
                  </tp:taxon-name><comment> ? <tp:taxon-name><tp:taxon-name-part taxon-name-part-type="genus" reg="Spongovostox"/><tp:taxon-name-part taxon-name-part-type="species">lewisi</tp:taxon-name-part></tp:taxon-name>: <xref ref-type="bibr" rid="B20">Burr 1911b</xref>: 52.</comment></tp:nomenclature-citation><tp:nomenclature-citation><tp:taxon-name><tp:taxon-name-part taxon-name-part-type="genus" reg="Nesogaster">Nesogaster</tp:taxon-name-part> <tp:taxon-name-part taxon-name-part-type="species" reg="lewisi">lewisi</tp:taxon-name-part></tp:taxon-name><comment>: <xref ref-type="bibr" rid="B84">Shiraki 1928</xref>: 14.</comment></tp:nomenclature-citation><tp:nomenclature-citation><tp:taxon-name><tp:taxon-name-part taxon-name-part-type="genus" reg="Nesogaster">Nesogaster</tp:taxon-name-part> <tp:taxon-name-part taxon-name-part-type="species" reg="nigritus">nigritus</tp:taxon-name-part></tp:taxon-name><comment>: <xref ref-type="bibr" rid="B84">Shiraki 1928</xref>: 14.</comment></tp:nomenclature-citation><tp:nomenclature-citation><tp:taxon-name><tp:taxon-name-part taxon-name-part-type="genus" reg="Nesogaster">Nesogaster</tp:taxon-name-part> <tp:taxon-name-part taxon-name-part-type="species" reg="nigrita">nigrita</tp:taxon-name-part></tp:taxon-name><comment>: <xref ref-type="bibr" rid="B72">Popham and Brindle 1967</xref>: 36.</comment></tp:nomenclature-citation><tp:nomenclature-citation><tp:taxon-name>
                    <tp:taxon-name-part taxon-name-part-type="genus" reg="Anisolabis">Anisolabis</tp:taxon-name-part>
                  </tp:taxon-name><comment> ? <tp:taxon-name><tp:taxon-name-part taxon-name-part-type="genus" reg="Anisolabis"/><tp:taxon-name-part taxon-name-part-type="species">singularis</tp:taxon-name-part></tp:taxon-name>: <xref ref-type="bibr" rid="B75">Sakai 1970a</xref>: 66.</comment></tp:nomenclature-citation><tp:nomenclature-citation><tp:taxon-name><tp:taxon-name-part taxon-name-part-type="genus" reg="Spongovostox">Spongovostox</tp:taxon-name-part> <tp:taxon-name-part taxon-name-part-type="species" reg="lewisi">lewisi</tp:taxon-name-part></tp:taxon-name><comment>: <xref ref-type="bibr" rid="B76">Sakai 1970b</xref>: 63.</comment></tp:nomenclature-citation><tp:nomenclature-citation><tp:taxon-name><tp:taxon-name-part taxon-name-part-type="genus" reg="Rudrax">Rudrax</tp:taxon-name-part> <tp:taxon-name-part taxon-name-part-type="species" reg="brindlei">brindlei</tp:taxon-name-part></tp:taxon-name><comment> Srivastava, 1996a: 77, figs 1–7 (♂ holotype: now in Bishop Museum, Honolulu, Hawaii; type-locality: South China (Fukien, Changting, Niuling) (synonymized with <tp:taxon-name><tp:taxon-name-part taxon-name-part-type="genus" reg="Nesogaster">Nesogaster</tp:taxon-name-part> <tp:taxon-name-part taxon-name-part-type="species" reg="lewisi">lewisi</tp:taxon-name-part></tp:taxon-name> by <xref ref-type="bibr" rid="B68">Nishikawa and Yoshitomi 2024</xref>: 322).</comment></tp:nomenclature-citation></tp:nomenclature-citation-list></tp:nomenclature><ref-list><ref id="B16"><mixed-citation xmlns:xlink="http://www.w3.org/1999/xlink" xlink:type="simple">Burr M (1903) Notes on the Forficularia. VII. Some hitherto unpublished descriptions of new species, by the late M. Auguste de Bormans. Annals and magazine of natural history; zoology, botany, and geology, series 7 11: 231–241, 265–270. <ext-link xlink:href="10.1080/00222930308678763" ext-link-type="doi" xlink:type="simple">https://doi.org/10.1080/00222930308678763</ext-link></mixed-citation></ref><ref id="B66"><mixed-citation xmlns:xlink="http://www.w3.org/1999/xlink" xlink:type="simple">Nishikawa M (2009) Earwig letter (2): Where is the type-locality of <italic><tp:taxon-name><tp:taxon-name-part taxon-name-part-type="genus">Nesogaster</tp:taxon-name-part> <tp:taxon-name-part taxon-name-part-type="species">lewisi</tp:taxon-name-part></tp:taxon-name></italic> (de Bormans)? Battarigisu 144: 40–41. [In Japanese]</mixed-citation></ref><ref id="B70"><mixed-citation xmlns:xlink="http://www.w3.org/1999/xlink" xlink:type="simple">Ōkuni T (1913) Verzeichnis der Japanischen Euplexopteren. Transactions of the Sapporo Natural History Society 4(2): 182–189. <ext-link xlink:href="http://hdl.handle.net/2115/60865" ext-link-type="uri" xlink:type="simple">http://hdl.handle.net/2115/60865</ext-link></mixed-citation></ref><ref id="B103"><mixed-citation xmlns:xlink="http://www.w3.org/1999/xlink" xlink:type="simple">Steinmann H (1989b) World Catalogue of <tp:taxon-name><tp:taxon-name-part taxon-name-part-type="order">Dermaptera</tp:taxon-name-part></tp:taxon-name>. Kluwer Academic Publishers, Dordrecht, Netherlands, 934 pp.</mixed-citation></ref><ref id="B20"><mixed-citation xmlns:xlink="http://www.w3.org/1999/xlink" xlink:type="simple">Burr M (1911b) <tp:taxon-name><tp:taxon-name-part taxon-name-part-type="order">Dermaptera</tp:taxon-name-part></tp:taxon-name>. Genera Insectorum, Bruxelles 122: 1–112. <ext-link xlink:href="https://www.biodiversitylibrary.org/page/53165370" ext-link-type="uri" xlink:type="simple">https://www.biodiversitylibrary.org/page/53165370</ext-link></mixed-citation></ref><ref id="B84"><mixed-citation xmlns:xlink="http://www.w3.org/1999/xlink" xlink:type="simple">Shiraki T (1928) Dermapteren aus dem Kaiserreich Japan. <tp:taxon-name><tp:taxon-name-part taxon-name-part-type="class">Insecta</tp:taxon-name-part></tp:taxon-name> Matsumurana 3(1): 1–25. <ext-link xlink:href="http://hdl.handle.net/2115/9156" ext-link-type="uri" xlink:type="simple">http://hdl.handle.net/2115/9156</ext-link></mixed-citation></ref><ref id="B72"><mixed-citation xmlns:xlink="http://www.w3.org/1999/xlink" xlink:type="simple">Popham EJ, Brindle A (1967) Genera and species of the <tp:taxon-name><tp:taxon-name-part taxon-name-part-type="order">Dermaptera</tp:taxon-name-part></tp:taxon-name>. 4. <tp:taxon-name><tp:taxon-name-part taxon-name-part-type="subfamily">Pericominae</tp:taxon-name-part></tp:taxon-name>, <tp:taxon-name><tp:taxon-name-part taxon-name-part-type="subfamily">Vanndicinae</tp:taxon-name-part></tp:taxon-name>, <tp:taxon-name><tp:taxon-name-part taxon-name-part-type="subfamily">Strongylopsalinae</tp:taxon-name-part></tp:taxon-name>, <tp:taxon-name><tp:taxon-name-part taxon-name-part-type="subfamily">Nesogastrinae</tp:taxon-name-part></tp:taxon-name>, <tp:taxon-name><tp:taxon-name-part taxon-name-part-type="subfamily">Isopyginae</tp:taxon-name-part></tp:taxon-name> and <tp:taxon-name><tp:taxon-name-part taxon-name-part-type="subfamily">Sparattinae</tp:taxon-name-part></tp:taxon-name> (<tp:taxon-name><tp:taxon-name-part taxon-name-part-type="family">Labiidae</tp:taxon-name-part></tp:taxon-name>). Entomologist 1967: 35–39.</mixed-citation></ref><ref id="B75"><mixed-citation xmlns:xlink="http://www.w3.org/1999/xlink" xlink:type="simple">Sakai S (1970a) A basic survey for numerical taxonomy of the <tp:taxon-name><tp:taxon-name-part taxon-name-part-type="family">Labiduridae</tp:taxon-name-part></tp:taxon-name> and <tp:taxon-name><tp:taxon-name-part taxon-name-part-type="family">Carcinophoridae</tp:taxon-name-part></tp:taxon-name>, the <tp:taxon-name><tp:taxon-name-part taxon-name-part-type="order">Dermaptera</tp:taxon-name-part></tp:taxon-name> of the world. Dermapterorum Catalogus Praeliminaris, I. Daito Bunka University, Tokyo, 91 pp.</mixed-citation></ref><ref id="B76"><mixed-citation xmlns:xlink="http://www.w3.org/1999/xlink" xlink:type="simple">Sakai S (1970b) A basic survey for numerical taxonomy of the <tp:taxon-name><tp:taxon-name-part taxon-name-part-type="family">Labiidae</tp:taxon-name-part></tp:taxon-name>, the <tp:taxon-name><tp:taxon-name-part taxon-name-part-type="order">Dermaptera</tp:taxon-name-part></tp:taxon-name> of the world. Dermapterorum Catalogus Praeliminaris, II. Daito Bunka University, Tokyo, 177 pp.</mixed-citation></ref><ref id="B68"><mixed-citation xmlns:xlink="http://www.w3.org/1999/xlink" xlink:type="simple">Nishikawa M, Yoshitomi H (2024) New Record of <italic><tp:taxon-name><tp:taxon-name-part taxon-name-part-type="genus">Nesogaster</tp:taxon-name-part> <tp:taxon-name-part taxon-name-part-type="species">lewisi</tp:taxon-name-part></tp:taxon-name></italic> (de Bormans) (<tp:taxon-name><tp:taxon-name-part taxon-name-part-type="order">Dermaptera</tp:taxon-name-part></tp:taxon-name>: <tp:taxon-name><tp:taxon-name-part taxon-name-part-type="family">Spongiphoridae</tp:taxon-name-part></tp:taxon-name>: <tp:taxon-name><tp:taxon-name-part taxon-name-part-type="subfamily">Nesogastorinae</tp:taxon-name-part></tp:taxon-name>) from Laos, with Note on <tp:taxon-name><tp:taxon-name-part taxon-name-part-type="subfamily">Rudoraxinae</tp:taxon-name-part></tp:taxon-name> Srivastava. Japanese Journal of Systematic Entomology 30: 321–328.</mixed-citation></ref></ref-list></tp:taxon-treatment>
